# Supplementary material for: Quantized Microcavity Polariton Lasing Based on InGaN Localized Excitons
Source: Nanomaterials (Basel). 2024 Jul 14;14(14):1197. doi: 10.3390/nano14141197 (PMC11279400; doi:10.3390/nano14141197)
Supplement: Supplementary file 1 [file nanomaterials-14-01197-s001.zip]

Archive with 1 entries (1 files):
- nanomaterials-3085080-supplementary.pdf
